# Supplementary material for: The Relationship Between Observers' Self-Attractiveness and Preference for Physical Dimorphism: A Meta-Analysis
Source: Front Psychol. 2018 Dec 5;9:2431. doi: 10.3389/fpsyg.2018.02431 (PMC6290584; doi:10.3389/fpsyg.2018.02431)
Supplement: Supplementary file 1 [file Table_1.XLS]

## Sheet: Sheet1
	Study name		Outcome	stimuli sex	par sex	same or opposite gender	Correlation	Std Err	Variance	Fisher's Z	Std Err	Variance	age	measure	relationship-context	sample size	task	published year	category	use of hormonal contracptive	AB	AC	AD	AE	AF	AG	AH	AI	AJ	AK	AL	AM
1	Carrito，2015,1		Masculinity	male	female	opposite	-0.151	0.20376	0.0415182	-0.152164	0.208514	0.0434783	blank	Subjective	short	26	FST	2015	face	Blank
2	Carrito，2015,2		Masculinity	male	female	same	0.482	0.160072	0.0256229	0.525586	0.208514	0.0434783	blank	Subjective	long	26	FST	2015	face	Blank
3	Cornwell,2006		Masculinity	male	female	opposite	0.185	0.147279	0.0216912	0.187155	0.152499	0.0232558	19.5	Subjective	Blank	46	FST	2006	face	no
4	Feinberg,2012,1		Masculinity	male	female	opposite	0.361	0.137508	0.0189085	0.378035	0.158114	0.025	22	Subjective	long	43	FCT	2012	voice	no
5	Feinberg,2012,2		Masculinity	male	female	opposite	0.098	0.156595	0.0245221	0.0983156	0.158114	0.025	22	Subjective	short	43	FCT	2012	voice	no
6	Fraccaro，2010,Face		Femininity	female	male	opposite	0.04	0.0754719	0.00569601	0.0400214	0.0755929	0.00571429	27.61	Subjective	Blank	178	FCT	2010	face	Blank
7	Fraccaro，2010,Voice		Femininity	female	male	opposite	-0.12	0.0745044	0.0055509	-0.120581	0.0755929	0.00571429	27.61	Subjective	Blank	178	FCT	2010	voice	Blank
8	Holzleitner,2017		Masculinity	male	female	opposite	0.0297387	0.0736395	0.00542277	0.0297475	0.0737047	0.00543238	29.19	Subjective	Blank	156	attractiveness rating	2017	face	no
9	Jones,2007		Masculinity	male and female	male	blank	0.07	0.0850171	0.00722791	0.0701147	0.0854358	0.00729927	19.84	Subjective	blank	140	FC&AT	2007	face	blank
10	Jones,2010		Masculinity	male	female	opposite	0.11	0.0982997	0.00966284	0.110447	0.0995037	0.00990099	23.3	Subjective	Blank	104	FCT	2010	voice	blank
11	Kandrik,， 2012,2		Masculinity	male	female	opposite	0.121	0.0312066	0.000973854	0.121596	0.0316703	0.00100301	19.5	Subjective	Blank	1000	FCT	2012	face	Blank
12	Kandrik，2012，1		Femininity	female	female	same	0.104	0.0313278	0.000981429	0.104377	0.0316703	0.00100301	19.5	Subjective	Blank	1000	FCT	2012	face	Blank
13	Kandrik，2012,3		Masculinity	male	male	same	0.05	0.0315911	0.000998	0.0500417	0.0316703	0.00100301	19.7	Subjective	Blank	1000	FCT	2012	face	Blank
14	Kandrik，2012.4		Femininity	female	male	opposite	0.102	0.0313408	0.000982247	0.102356	0.0316703	0.00100301	19.7	Subjective	Blank	1000	FCT	2012	face	Blank
15	Lefevre，2017		Masculinity	male	female	opposite	-0.14	0.0887612	0.00787856	-0.140926	0.0905357	0.00819672	20.57	Subjective	Blank	125	FCT	2017	face	Blank
16	Little，2001，1		Masculinity	male	female	opposite	0.258	0.117602	0.0138302	0.263965	0.125988	0.015873	22	Subjective	long	66	FST	2001	face	Blank
17	Little，2001，2		Masculinity	male	female	opposite	0.09325	0.0936695	0.00877397	0.0935217	0.0944911	0.00892857	22.4	Subjective	short	115	FST	2001	face	Blank
18	Little，2006，1		Masculinity	male	female	opposite	0.28	0.165524	0.0273983	0.287682	0.179605	0.0322581	blank	Subjective	Blank	34	FC&AT	2006	face	Blank
19	Little，2006，2		Masculinity	male	female	opposite	0.15	0.18473	0.0341252	0.15114	0.188982	0.0357143	blank	Subjective	Blank	31	FC&AT	2006	face	Blank
20	Little，2014,1		Femininity	female	male	opposite	0.169	0.0491907	0.00241973	0.170637	0.050637	0.0025641	27.6	Subjective	short	393	FST	2014	face	Blank
21	Little，2014,2		Femininity	female	male	opposite	0.058	0.0504666	0.00254688	0.0580652	0.050637	0.0025641	27.7	Subjective	long	393	FST	2014	face	Blank
22	Little，2014,3		Femininity	female	male	opposite	0.306	0.106816	0.0114097	0.316126	0.117851	0.0138889	21.4	Subjective	short	75	FST	2014	face	Blank
23	Little，2014,4		Femininity	female	male	opposite	0.066	0.117338	0.0137682	0.0660961	0.117851	0.0138889	21.4	Subjective	long	75	FST	2014	face	Blank
24	Little，2014,5		Femininity	male	male	same	0.176	0.114201	0.0130418	0.177852	0.117851	0.0138889	21.4	Subjective	Blank	75	FST	2014	face	Blank
25	Moore，2011		Femininity	male and female	female	blank	0.095254	0.0657658	0.00432514	0.0955437	0.066368	0.00440471	23.5	Subjective	Blank	212	FST	2010	face	Blank
26	O’Connor，2012,voice		Masculinity	male	female	opposite	0.303	0.117247	0.0137468	0.31282	0.129099	0.0166667	19	objective	Blank	63	attractiveness rating	2012	voice	Blank
27	O’Connor，2012,face		Masculinity	male	female	opposite	0.264	0.120102	0.0144244	0.270403	0.129099	0.0166667	18.71	objective	Blank	63	attractiveness rating	2012	face	Blank
28	penton，2003,1 WHR SHORT		Masculinity	male	female	opposite	0.245	0.156663	0.0245431	0.250087	0.166667	0.0277778	20	objective	short	39	FST	2003	face	Blank
29	penton，2003,2 OTHER S		Masculinity	male	female	opposite	-0.165	0.155769	0.0242639	-0.166522	0.160128	0.025641	20	objective	short	42	FST	2003	face	Blank
30	penton，2003,3 SELF S		Masculinity	male	female	opposite	0.067	0.151814	0.0230475	0.0671005	0.152499	0.0232558	20	Subjective	short	46	FST	2003	face	Blank
31	penton，2003，4 WHR LONG		Masculinity	male	female	opposite	0.456	0.149686	0.0224059	0.492249	0.188982	0.0357143	20	objective	long	31	FST	2003	face	Blank
32	penton，2003,5 OTHER L		Masculinity	male	female	opposite	0.405	0.147781	0.0218392	0.429616	0.176777	0.03125	20	objective	long	35	FST	2003	face	Blank
33	penton，2003,6 SELF L		Masculinity	male	female	opposite	0.184	0.168184	0.0282859	0.18612	0.174078	0.030303	20	Subjective	long	36	FST	2003	face	Blank
34	smith，2009a		Femininity	male	female	opposite	-0.15	0.0814583	0.00663546	-0.15114	0.0833333	0.00694444	19.92	Subjective	Blank	147	FC&AT	2009	face	Blank
35	Smith,2009a long		Femininity	male	female	opposite	0.15	0.0814583	0.00663546	0.15114	0.0833333	0.00694444	19.92	Subjective	long	147	FC&AT	2009	face	Blank
36	Smith,2009b,1 WHR		Masculinity	male	female	opposite	0.361	0.161495	0.0260807	0.378035	0.185695	0.0344828	19.8	objective	Blank	32	FCT	2009	face	no
37	Smith,2009b,2 BMI		Masculinity	male	female	opposite	0.006	0.185689	0.0344803	0.00600007	0.185695	0.0344828	20	objective	Blank	32	FCT	2009	face	no
38	Vukovic,2008,1		Masculinity	male	female	opposite	0.34	0.119252	0.0142212	0.354093	0.13484	0.0181818	20	Subjective	Blank	58	FC&AT	2008	voice	no
39	Vukovic,2008,2		Masculinity	male	female	opposite	-0.07	0.126378	0.0159714	-0.0701147	0.127	0.016129	20	Subjective	Blank	65	FC&AT	2008	voice	yes
40	Vukovic,2010,3		Masculinity	male	female	opposite	0.26	0.130562	0.0170465	0.266108	0.140028	0.0196078	blank	objective	Blank	54	FC&AT	2010	voice	yes
41	Vukovic,2010,4		Masculinity	male	female	opposite	0.12	0.132898	0.017662	0.120581	0.13484	0.0181818	blank	objective	Blank	58	FC&AT	2010	voice	no
42	welling，2008，1		Femininity	female	female	same	0.178362	0.103569	0.0107265	0.18029	0.106972	0.0114429	19.01	Subjective	Blank	43	FC&AT	2008	face	Blank
43	welling，2008，2		Femininity	male	female	opposite	-0.279838	0.0974233	0.00949129	-0.287506	0.105701	0.0111726	19.01	Subjective	Blank	43	FC&AT	2008	face	Blank
44	Jones,2011,1		Femininity	female	female	same	0.366908	0.0508619	0.00258693	0.384846	0.0587742	0.0034544	48.6	Subjective	Blank	115	FCT	2011	face	no
45	Jones,2011,2		Femininity	male	female	opposite	-0.0865182	0.0602894	0.00363481	-0.0867351	0.0607441	0.00368984	48.6	Subjective	Blank	115	FCT	2011	face	no
46	welling，2009，2		Masculinity	male	female	opposite	0.08	0.0350198	0.00122639	0.0801713	0.0352454	0.00124224	18.22	Subjective	Blank	808	FCT	2009	face	Blank
47	Zietsch，2015		Masculinity	male	female	opposite	0.03	0.0215122	0.000462773	0.030009	0.0215315	0.000463607	33.11	Subjective	Blank	2160	FCT	2015	face	Blank
48	Little,2007,body,l		Masculinity	male	female	opposite	0.21	0.0985936	0.00972069	0.213171	0.103142	0.0106383	24.9	Subjective	long	97	FCT	2007	body	no
49	little,2007,body,s		Masculinity	male	female	opposite	0.16	0.100502	0.0101006	0.161387	0.103142	0.0106383	24.9	Subjective	short	97	FCT	2007	body	no
50	Burriss,2011,self,l		Masculinity	female	male	opposite	0.033	0.0961203	0.0092391	0.033012	0.096225	0.00925926	20.73	Subjective	long	111	attractiveness rating	2011	face	blank
51	Burriss,2011,self,s		Masculinity	female	male	opposite	-0.133	0.0945229	0.00893458	-0.133793	0.096225	0.00925926	20.73	Subjective	short	111	attractiveness rating	2011	face	blank
52	Burriss,2011,self		Masculinity	male	male	same	0.179	0.0931419	0.00867541	0.180949	0.096225	0.00925926	20.73	Subjective	Blank	111	attractiveness rating	2011	face	blank
53	Burriss,2011,other,l		Masculinity	female	male	opposite	-0.089	0.123052	0.0151419	-0.0892361	0.124035	0.0153846	blank	objective	long	68	attractiveness rating	2011	face	blank
54	Burriss,2011,other,s		Masculinity	female	male	opposite	-0.235	0.117185	0.0137323	-0.239475	0.124035	0.0153846	blank	objective	short	68	attractiveness rating	2011	face	blank
55	Burriss,2011,other		Masculinity	male	male	same	0.113	0.122451	0.0149942	0.113485	0.124035	0.0153846	blank	objective	Blank	68	attractiveness rating	2011	face	blank
